# Supplementary material for: Role of Polycomb Group Proteins in the DNA Damage Response – A Reassessment
Source: PLoS One. 2014 Jul 24;9(7):e102968. doi: 10.1371/journal.pone.0102968 (PMC4109945; doi:10.1371/journal.pone.0102968)
Supplement: Table S2 — Oligonucleotide primers used for analyses of ChIP DNA by qPCR. Genome co-ordinates are based on the Feb 2009, GRCh37/hg19 release of the human genome sequence according to the UCSC genome browser. Primers used in Figures 3, 6 and 7 are identified by shading. (XLSX) [file pone.0102968.s007.xlsx]

## Sheet: Sheet1
AsiSI site	Location	Nearest Gene	Primers	Start	End	Forward	Reverse
Chr1.41	Chr1: 89,458,596	CCBL2	PS1	Chr1: 89,458,701	89458910	GATTGGCTATGGGTGTGGAC	CATCCTTGCAAACCAGTCCT
Chr1.48	Chr1: 110,036,699	CYB561D1	PS1	Chr1: 110,036,769	110036920	CCCTGGAGGTAGGTCTGGT	CGCACACTCACTGGTTCCT
Chr22.18	Chr22: 20,850,307	KLHL22	PS1	Chr22: 20,845,085	20845266	AGGTGGAGCTCAGGTGGTAA	GAGACTCACCCTCAACCTG
			PS2	20846373	20846622	CCTTCTTTCCCAGTGGTTCA	GTGGTCTGACCCAGAGTGGT
			PS3	20850607	20850794	TTACCCACCATTCCCTTCCT	AGGCAATGGGAGAAGAGGAG
			PS4	20854211	20854384	GTCCATGACTGGAGACGTGA	ATGTTGGTCAGGCTGGTCTC
Chr17.13	Chr17: 5,390,220	MIS12	PS1	Chr17: 5,389,881	5389997	CGCGTATCAGTCGGAATTTT	ACCATGAGGGTGACGATTTG
			PS2	5390335	5390455	GCAGAGAAGATGAGGCGGTA	GGCGCCATCTCAAACAAC
			PS3	5390391	5390527	TGGGAATTCGAAGAAAGGAGT	GCTACAACCTCTGCCTCCTAAGT
Chr8.50	Chr8:116,680,631	TRPS1	PS1	Chr8: 116,679,642	116679754	GGCCTTTCAAAGATGCGTTT	GACACTGGCCGGTGATTAAA
			PS2	116680291	116680422	CCGGCCTGAAACTTCTTTTT	CTGAGGCATCTGAGCTTTGG
			PS3	116680438	116680537	GAGAGGAAGGGGGAAAAAGG	AGGCTTCTCGGGTTTCACAT
		GATA6	PS1	Chr18: 19,745,241	19745325	CGATCACGGAAAGACACCTT	ATTTTCCCTCCCTGCTTCTC
			PS2	19747474	19747589	GGAAATCAAATGCCCACAAC	GAATGCCTTGCTTTTGGTTC
			PS2a	19747707	19747825	GCCTCTCCATTCCAGAGTTTT	TCCAGAAACCGTTCTCATCC
			PS3	19752544	19752638	GCATCTGCTATTGGGGAAAA	TCCCAAACTTACTCCCATCG
		FANCF	PS1	Chr11: 22,646,460	22646589	GGACTCAGTTCCAACCCAAA	AGCCGGGCTTTTGACTTTAG
			PS2	22647340	22647439	TGCAGAAGGGATTCCATGAG	TATCATTTCGCGGATGTTCC
			PS3	22647422	22647528	AACATCCGCGAAATGATACG	GGGCTTTTAAGTTGCCCAGA
			PS4	22647971	22648060	TCACAATTGTACATTTCGTTTTCG	CCATTTCCTTCAGCTGATTATTTG
		SP1	PS1	Chr12: 53,772,252	53772348	CGGCAGTTTAATTCCCTCAA	CCAAGGTCACAAAGCAAATG
			PS2	53773378	53773501	TTCTCCTCTGCCACTCCAAG	GCCAGGAACGTTATGATTGG
			PS3	53773568	53773702	TCTCCGCCCACTAGGATTTT	GGCTTGGAAGGAAACCAGTC
			PS4	53775073	53775190	CATGCACCCACATGTTGTTTT	TGGGGATAGGAAATGTGAAGG
		TOP2A	PS1	Chr17: 38,573,362	38573501	CCAAGTGGGTCTGTCTGGAA	TGCTCGGGACACCGTAAAT
			PS2	38574190	38574279	AGACCAGCCAATCCCTGACT	CTCAGCCGTTCATAGGTGGA
			PS3	38574354	38574483	GGCGTCATAGCGGAGAGATT	CCTGCACACTTTTGCCTCAG
			PS4	38575196	38757328	CTTGTGGTGGTAGCCTCTTGA	TGTTCTGGACTGCAGGGTTC
		NUMB	PS1	Chr14: 73,923,956	73924071	AAATTCCCCACCCTGTCAAT	GGACCAAAGCAAAGCTCCTAA
			PS2	73925379	73925476	GCTCTTTACCGCCCCTTTTC	GCCCAACCCTCAACCAATTA
			PS3	73925463	73925581	GTTGAGGGTTGGGCAATTC	TACTGCGCAACCAAACTGTG
			PS4	73927076	73927196	CAAGGAGGCATTCACCTCAA	TGCTCTGCAAAGAACAAGGAG
