# Supplementary material for: Role of Polycomb Group Proteins in the DNA Damage Response – A Reassessment
Source: PLoS One. 2014 Jul 24;9(7):e102968. doi: 10.1371/journal.pone.0102968 (PMC4109945; doi:10.1371/journal.pone.0102968)
Supplement: Table S3 — List of AsiSI sites at which a pDNA-PKcs peak was detected in OHT-treated cells. (XLS) [file pone.0102968.s008.xls]

## Sheet: Chandler Table 3.txt
AsiSI_ID	chr	start	end	gene	inPromoter?	hasH3K4me3?
chr1.9	chr1	6269441	6269448	RNF207	TRUE	TRUE
chr1.10	chr1	9649445	9649452	TMEM201	TRUE	TRUE
chr1.11	chr1	9711865	9711872	PIK3CD	TRUE	TRUE
chr1.31	chr1	40974643	40974650	EXO5	TRUE	TRUE
chr1.41	chr1	89458596	89458603	CCBL2	TRUE	TRUE
chr1.48	chr1	110036699	110036706	CYB561D1	TRUE	TRUE
chr1.76	chr1	204380452	204380459	PPP1R15B	TRUE	TRUE
chr1.77	chr1	208416787	208416794	PLXNA2	TRUE	TRUE
chr1.81	chr1	224032647	224032654	TP53BP2	TRUE	TRUE
chr2.4	chr2	5837195	5837202	SOX11	TRUE	TRUE
chr2.26	chr2	40679437	40679444	SLC8A1	TRUE	TRUE
chr2.28	chr2	43358338	43358345	NOGENE	FALSE	FALSE
chr2.34	chr2	55509100	55509107	PRORSD1P	TRUE	TRUE
chr2.35	chr2	68384748	68384755	PNO1	TRUE	TRUE
chr2.39	chr2	74734761	74734768	PCGF1	TRUE	TRUE
chr2.42	chr2	85822593	85822600	RNF181	TRUE	TRUE
chr2.48	chr2	120124565	120124572	DBI	TRUE	TRUE
chr2.68	chr2	208030727	208030734	KLF7	TRUE	TRUE
chr3.11	chr3	52232162	52232169	ALAS1	TRUE	TRUE
chr3.20	chr3	77088185	77088192	ROBO2	TRUE	TRUE
chr3.25	chr3	99536964	99536971	CMSS1	TRUE	TRUE
chr4.23	chr4	76862193	76862200	NAAA	TRUE	TRUE
chr4.24	chr4	83934286	83934293	LIN54	TRUE	TRUE
chr4.39	chr4	147442808	147442815	SLC10A7	TRUE	TRUE
chr4.44	chr4	156589118	156589125	GUCY1A3	TRUE	TRUE
chr4.55	chr4	178363575	178363582	AGA	TRUE	TRUE
chr5.26	chr5	79784139	79784146	FAM151B	TRUE	TRUE
chr5.42	chr5	142785049	142785056	NR3C1	TRUE	TRUE
chr6.8	chr6	16129038	16129045	MYLIP	TRUE	TRUE
chr6.11	chr6	20212320	20212327	MBOAT1	TRUE	TRUE
chr6.13	chr6	21594704	21594711	SOX4	TRUE	TRUE
chr6.15	chr6	27145366	27145373	NOGENE	FALSE	TRUE
chr6.19	chr6	31105427	31105434	PSORS1C2	FALSE	FALSE
chr6.22	chr6	37321811	37321818	RNF8	TRUE	TRUE
chr6.34	chr6	78173195	78173202	HTR1B	TRUE	TRUE
chr6.36	chr6	90348186	90348193	LYRM2	TRUE	TRUE
chr6.40	chr6	135819347	135819354	AHI1	TRUE	TRUE
chr6.41	chr6	144607568	144607575	UTRN	TRUE	TRUE
chr6.42	chr6	149888105	149888112	GINM1	TRUE	TRUE
chr7.21	chr7	29604606	29604613	PRR15	TRUE	TRUE
chr7.39	chr7	75807506	75807513	NOGENE	FALSE	TRUE
chr7.44	chr7	92157732	92157739	PEX1	TRUE	TRUE
chr7.45	chr7	92861490	92861497	CCDC132	TRUE	TRUE
chr7.67	chr7	152162008	152162015	NR_027387	TRUE	TRUE
chr8.1	chr8	356699	356706	FBXO25	TRUE	TRUE
chr8.14	chr8	22423471	22423478	SORBS3	TRUE	TRUE
chr8.36	chr8	66546347	66546354	ARMC1	TRUE	TRUE
chr8.50	chr8	116680631	116680638	TRPS1	TRUE	TRUE
chr8.53	chr8	124781209	124781216	FAM91A1	TRUE	TRUE
chr9.11	chr9	36258513	36258520	GNE	TRUE	TRUE
chr9.26	chr9	91933938	91933945	SECISBP2	TRUE	TRUE
chr9.30	chr9	101469735	101469742	GABBR2	TRUE	FALSE
chr9.38	chr9	127532105	127532112	NR6A1	TRUE	TRUE
chr9.41	chr9	130693170	130693177	PIP5KL1	TRUE	FALSE
chr10.4	chr10	3110977	3110984	PFKP	TRUE	TRUE
chr10.5	chr10	3826315	3826322	KLF6	TRUE	TRUE
chr10.39	chr10	94051014	94051021	MARCH5	TRUE	TRUE
chr11.9	chr11	24518475	24518482	LUZP2	TRUE	FALSE
chr11.11	chr11	35965766	35965773	LDLRAD3	TRUE	TRUE
chr11.28	chr11	67771297	67771304	UNC93B1	TRUE	TRUE
chr11.40	chr11	85375654	85375661	CREBZF	TRUE	TRUE
chr11.44	chr11	100558311	100558318	ARHGAP42	TRUE	TRUE
chr11.55	chr11	120196322	120196329	TMEM136	TRUE	TRUE
chr12.8	chr12	13154717	13154724	HEBP1	TRUE	TRUE
chr12.11	chr12	22093988	22093995	ABCC9	TRUE	TRUE
chr12.14	chr12	28128714	28128721	PTHLH	TRUE	FALSE
chr12.40	chr12	121975057	121975064	KDM2B	TRUE	TRUE
chr13.30	chr13	114894658	114894665	RASA3	TRUE	TRUE
chr14.12	chr14	53162356	53162363	ERO1L	TRUE	TRUE
chr14.15	chr14	54955825	54955832	GMFB	TRUE	TRUE
chr14.22	chr14	73030661	73030668	RGS6	FALSE	FALSE
chr14.23	chr14	73359609	73359616	DPF3	TRUE	TRUE
chr15.5	chr15	32908501	32908508	ARHGAP11A	TRUE	TRUE
chr15.16	chr15	59225289	59225296	SLTM	TRUE	TRUE
chr15.25	chr15	72767670	72767677	ARIH1	TRUE	TRUE
chr16.3	chr16	1069361	1069368	NOGENE	FALSE	FALSE
chr16.8	chr16	4667171	4667178	UBALD1	TRUE	TRUE
chr16.29	chr16	71929336	71929343	IST1	TRUE	TRUE
chr17.9	chr17	3599688	3599695	P2RX5	TRUE	TRUE
chr17.11	chr17	4269523	4269530	UBE2G1	TRUE	TRUE
chr17.13	chr17	5390220	5390227	MIS12	TRUE	TRUE
chr17.39	chr17	38137472	38137479	PSMD3	TRUE	TRUE
chr17.49	chr17	57184296	57184303	TRIM37	TRUE	TRUE
chr17.50	chr17	61850855	61850862	CCDC47	TRUE	TRUE
chr17.61	chr17	80250840	80250847	CSNK1D	TRUE	TRUE
chr18.3	chr18	7566712	7566719	PTPRM	TRUE	TRUE
chr18.11	chr18	19320804	19320811	MIB1	TRUE	TRUE
chr18.15	chr18	29598722	29598729	RNF125	TRUE	FALSE
chr19.9	chr19	2456595	2456602	LMNB2	TRUE	TRUE
chr19.19	chr19	10230500	10230507	EIF3G	TRUE	TRUE
chr19.23	chr19	11594575	11594582	ELAVL3	TRUE	TRUE
chr19.50	chr19	42497855	42497862	ATP1A3	TRUE	FALSE
chr19.53	chr19	45932079	45932086	ERCC1	TRUE	TRUE
chr20.6	chr20	2854180	2854187	PTPRA	TRUE	TRUE
chr20.15	chr20	20032924	20032931	CRNKL1	TRUE	TRUE
chr20.22	chr20	30946312	30946319	ASXL1	TRUE	TRUE
chr20.23	chr20	32032086	32032093	SNTA1	TRUE	TRUE
chr20.27	chr20	37360268	37360275	SLC32A1	FALSE	FALSE
chr20.30	chr20	42087117	42087124	SRSF6	TRUE	TRUE
chr21.2	chr21	22370445	22370452	NCAM2	TRUE	FALSE
chr21.4	chr21	33245518	33245525	HUNK	TRUE	TRUE
chr21.8	chr21	38738743	38738750	DYRK1A	TRUE	TRUE
chr22.17	chr22	20790641	20790648	SCARF2	TRUE	TRUE
chr22.18	chr22	20850307	20850314	KLHL22	TRUE	TRUE
chr22.26	chr22	38864101	38864108	KDELR3	TRUE	TRUE
chr22.27	chr22	39919747	39919754	ATF4	FALSE	TRUE
chrX.15	chrX	45366393	45366400	NOGENE	FALSE	FALSE
chrX.22	chrX	72783102	72783109	CHIC1	TRUE	TRUE
